# Supplementary material for: Fresh Chokeberry (Aronia melanocarpa) Fruits as Valuable Additive in Extruded Snack Pellets: Selected Nutritional and Physiochemical Properties
Source: Plants (Basel). 2023 Sep 15;12(18):3276. doi: 10.3390/plants12183276 (PMC10537414; doi:10.3390/plants12183276)
Supplement: Supplementary file 1 [file plants-12-03276-s001.zip]

Archive with 1 entries (1 files):
- plants-2566032-SI.pdf
